# Supplementary material for: Central nervous system progression in advanced non–small cell lung cancer patients with EGFR mutations in response to first-line treatment with two EGFR-TKIs, gefitinib and erlotinib: a comparative study
Source: BMC Cancer. 2017 Apr 4;17:245. doi: 10.1186/s12885-017-3165-0 (PMC5379522; doi:10.1186/s12885-017-3165-0)
Supplement: Additional file 1: — The raw clinical data of current study. (XLSX 57 kb) [file 12885_2017_3165_MOESM1_ESM.xlsx]

## Sheet: Sheet1
ID	ECOG PS*	Smoking status*			Pathologic type (right lung / left lung)	TNM staging at first diagnosis	EGFR mutation	the treatment of primary lung lesions before Application of TKIs				Application of EGFR-TKIs		the treatment of primary lung lesions after Application of TKIs				nTTP	censored	Brain metastases（0=Brain metastases bifore TKIs；1=Brain metastases after TKIs；2=no Brain metastases）	hyperglycemia				Radiotherapy for bone Metastases (yes/ no)	Radiotherapy for brain metastases (yes / no)		PFS			OS
		Never smoke	Current smoking	Past smoking		TNM staging	Mutation status	chemotherapy		radiotherapy	operation	EGFR-TKIs species(0=erlotinib;1=gefitinib)	EGFR-TKIs application start time	chemotherapy		radiotherapy	operation				with/without	drugs	Blood sugar control (control / non control)
								programme*	Cycle number					programme*	Cycle number
1	1			yes	Adenocarcinoma	T2N3M1	21+L858R	no	/	no	no	1	2011.6	no	/	yes	no	21	+	2	without	/	/		yse	no		23			23	+
2	1		yes		Adenocarcinoma	T1bN2M0 IIIA	19+DEL	L	1	yes	no	1	2010.6.4	no	/	no	no	28	+	2	without	/	/		no	no		16			23
3	1	yes			Adenocarcinoma	IV	19+ DELIN	no		no	no	0	2011.7	no	/	no	no	27	+	2	without	/	/		no	no		39	+		39
4	1	yes			Adenocarcinoma	T2N2M1	21+L858R	no	/	no	yes	0	2012.5.24	P	3	no	no	31	+	2	without	/	/		no	no		18.3	+		19.3
5	1	yes			Adenocarcinoma	T1N0M0	19+delin	PPn	2	no	yes	1	2012.8	no		no	no	24	+	2	without				no	no		1			26
6	1			yes	Adenocarcinoma	IV	19+ DELIN	no		no	no	0	2013.3	no		no	no	34	+	2	without	/	/		no	no		22	+		56
7	0	yes			Adenocarcinoma	IV	18+719S	T	1	no	no	1	2012.5	no		no	no	47	+	2	without				no	no		14			35	+
8	1	yes			Adenocarcinoma	T3N3M1	21+L858R	TPn	2	yes	no	1	2012.2.1	TPn+Bevacizumab	3	no	no	23	+	0	without	/	/		no	no		31.5			37	+
9	1			yes	Adenocarcinoma	T3N3M1	19+DEL	no		no	no	1	2013.4.30	no	/	no	no	22	+	2	without	/	/		no	yse		16			33
10	0		yes		Adenocarcinoma	IV	19+DEL	GPn	4	no	no	1	2013.4.3	NPn+PPn+T	1+2+1	no	no	9.1		1	without				no	no		34.6			34.6	+
11	0	yes			Adenocarcinoma	IV	21+L858R	TPn	6	yes	no	0	2014.2	PPn	1	no	no	14	+	2	without				no	no		10			44
12	1	yes			Adenocarcinoma	T4N3M1	L858R 21+	no	/	no	no	1	2013.5.30	no	/	no	no	13	+	2	without	/	/		no	no		11	+		75	+
13	1	yes			Adenocarcinoma	T2N0M0	19+DEL	TxPn	4	no	yes	1	2013.11	no		no	no	17	+	2	without	/	/		no	no		18.6			98	+
14	1	yes			Adenocarcinoma	T2N1M1	19+delin	TPn+GPn+TxPn	7+2+2	no	yes	1	2012.5.9	no	/	no	no	1	+	2	with	Insulin	control		no	no		20.5			20	+
15	0		yes		Adenocarcinoma	IV	21+L858R	GPn+PPn	4+2	no	no	0	2013.12	no		no	no	75	+	2	without				no	yse		14.8			63	+
16	0	yes			Adenocarcinoma	T4N3M1	19+DEL	TPc+GPn	2+2	no	no	1	2014.4	no		no	no	75	+	2	without				no	no		23			66	+
17	1	yes			Adenocarcinoma	TxN2M1b IV	19+DEL	no	/	no	no	1	2010.9.2	TPn	1	no	no	15		1	without	/	/		no	yse		24.5	+		34	+
18	1	yes			Squamous Carcinoma	T2N3M1	19+DEL	no	/	no	no	1	2013.1	no	/	no	no	6		1	without	/	/		no	yse		23.7			40	+
19	1	yes			Adenocarcinoma	T2N3M1	19+delin			no	no	1	2013.6	no		no	no	19	+	0	without				no	no		26			34	+
20	1		yes		Adenocarcinoma	M1b IV	21+L858R	TPn+PPn	6+1	no	yes	1	2012.9.12	P+PPn	4+1	no	no	23	+	2	without	/	/		no	no		30	+		42	+
21	1	yes			Adenocarcinoma	T2N2M0 Ⅲa	19+DEL	GPn	4	no	yes	1	2011.3.1	no	/	no	no	50	+	2	without	/	/		no	no		25	+		50	+
22	1	yes			Adenocarcinoma	T4N3M1	19+DEL	TPn	2	no	no	1	2012.12.19	no	/	no	no	14	+	2	without	/	/		no	no		19.3			55.2
23	1	yes			Adenocarcinoma	IV	19+del	no		no	no	0	2013.5.31	no		no	no	63	+	2	with	Metformin	control		yse	no		16.2			75	+
24	1			yes	Squamous Carcinoma	T4N2M0	19+del	GPn+Pn	2+1	yes	no	0	2010.06.29	no	/	no	no	65	+	2	without	/	/		no	no		30			39
25	1	yes			Adenocarcinoma	T4N3M1	19+delin	TPn+NPn+TxPn	3+1+2	no	no	1	2010.4	no	/	no	no	13	+	2	without	/	/		yse	no		67	+		67
26	/1		yes		Adenocarcinoma	IV	19+DEL	GPn	1	no	no	1	2013.01.10	no		no	no	10	+	2	with	Insulin	control		yse	yse		11			11
27	1	yes			Adenocarcinoma	IV	19+delin	TPn+GPn	3+1	no	yes	1	2011.4	PPn+PPc	4+2	yes	no	40	+	2	without	/	/		no	yse		22			42	+
28	2	yes			Adenocarcinoma	T3N2M0	19+del	no	no	no	no	0	2011.11.28	no	/	no	no	11		1	with	Metformin、Pioglitazone	control		no	no		26			46
29	0			yes	Adenocarcinoma	II	21+L858R	TPn	13	no	yes	1	2012.1	no		no	no	3	+	2	without				no	yse		23			23
30	1		yes		Adenocarcinoma	IV	19+del	TPn	6	no	no	0	2011.11	PPn	1	no	no	22	+	0	without				no	no		12.2			17	+
31	0	yes			Adenocarcinoma	T3N0M1	21+L858R	no		no	no	1	2014.8	no		no	no	27	+	2	without				no	no		11.6			23	+
32	1	yes			Adenocarcinoma	T2N3M1	18+719A、19+del	no	/	no	no	1	2011.4.29	no	/	no	no	44	+	2	without	/	/		no	yse		55.2			55.2	+
33	1	yes			Adenocarcinoma	T2N0M1	19+DEL	no		no	no	1	2013.1.20	no	/	yes	no	46		1	without	/	/		no	no		8			8.7	+
34	1			yes	Adenocarcinoma	T2N1M0	19+DEL	TPc	1	no	no	1	2006.8	no	/	no	no	20		1	without	/	/		no	no		5			5
35	1	yes			Adenocarcinoma	T1N3M0	L858R	TPn+TxPn+GPn+Tx	1+2+1+2	yes	no	0	2010.7.21	P	/	no	no	19.5	+	2	without	/	/		no	no		23			62
36	1	yes			Adenocarcinoma	TxN3M1	21+L858R	TPn	1	no	no	1	2013.1	no	/	no	no	25	+	2	without	/	/		no	yse		46			26.6
37	1	yes			Adenocarcinoma	T3N0M1a	19+DEL	LPn	1	no	no	1	2013.6	no	/	no	no	16		1	without	/	/		yse	no		66	+		36	+
38	0			yes	Adenocarcinoma	IV	L858R			yes	no	0	2013.1	no		no	no	16.5		0	without				no	yse		65			67.5	+
39	1	yes			Adenocarcinoma	IV	19+del	no		no	no	0	2013.12	no		no	no	42	+	2	without				no	no		53	+		54	+
40	1		yes		Adenocarcinoma	T2N2M0	21+L858R	TPn	2	no	no	1	2013.01.10	no		no	no	4		0	without				no	no		58	+		27	+
41	1	yes			Adenocarcinoma	T4N3M1	19+DEL	TPn	3	no	no	1	2012.11.13	no		no	no	49	+	2	without				no	no		21.3			21
42	0	yes			Adenocarcinoma	IV	19+del	no		no	no	0	2013.9	no		no	no	11	+	2	without				no	no		4			21.3
43	1		yes		Adenocarcinoma	T4N2M1a	19+delin	GPn+TxPn	2+3	yes	no	1	2011.7.5	no	/	no	no	2	+	2	without	/	/		no	no		30			31	+
44	1			yes	Adenosquamous Carcinoma	IV	19+DEL	no		no	no	1	2012.11	TPn	4	no	no	53	+	2	without				no	no		68	+		68	+
45	1		yes		Adenocarcinoma	TxNxM1a	19+DEL	TPn	2	yes	no	1	2011.12	no	/	no	no	37	+	2	without	/	/		no	no		11.7			37.7
46	1	yes			Adenocarcinoma	T1N0M0	21+L858R	TPc	6	no	yes	1	2012.11	no	/	no	no	23	+	2	without	/	/		no	no		30	+		30
47	1	yes			Adenocarcinoma	T3N2M1	19+DEL	no	/	no	no	1	2012.03.22	no	/	no	no	19	+	2	with	Metformin、Pioglitazone	control		no	no		47	+		47	+
48	1	yes			Adenocarcinoma	T3N3M1	19+del			no	no	0	2012.03.05	P	1	no	no	36	+	2	without				no	no		30			45
49	1	yes			Squamous Carcinoma	TxN0M0	19+DEL	TPn	4	no	yes	1	2009.1	no		no	no	4	+	2	without	/	/		no	no		11			20
50	1	yes			Adenocarcinoma	IV	19+del	TPn	4	no	no	0	2014.4.4	no		no	no	17		1	without				no	no		18			45
51	1	yes			Adenocarcinoma	T2N3M1 IV期	19+DEL	TPn+TxPn	3+1	yes	no	1	2012.10.18；2013.9.24特罗凯	no	/	no	no	15	+	2	with	Insulin	control		no	no		44.3			44.8
52	0		yes		Squamous Carcinoma	T4N3M1	L858R	TPn	1	no	no	0	2013.9	no		no	no	20	+	2	without				yse	no		31			31
53	1	yes			Adenocarcinoma	T1N3M1	L858R	TPc	1	no	no	0	2013.1	no	/	no	no	17	+	2	without	/	/		yse	no		36			36	+
54	1			yes	Adenocarcinoma	T1N3M1	19+DEL	TPc	2	no	no	1	2012.7.9	PPn+Bevacizumab	2+3	no	no	1		0	without	/	/		yse	no		7			8
55	0	yes			Adenocarcinoma	IV	L858R	TP	10	no	yes	0	2011.11+2012.1	no		no	no	29	+	2	without				no	no		51			53	+
56	1	yes			Adenocarcinoma	T3N0M1	21+L858R	TPn	2	yes	no	1	2012.7.1	no		no	no	15		1	without	/	/		no	no		15.8	+		15.8
57	1	yes			Adenocarcinoma	T4N1M1	L858R	TPn	2	no	no	0	2013.07.08	TPn+PPn	2+1	no	no	19	+	2	without				no	no		24	+		24
58	0		yes		Adenocarcinoma	IV	21+L858R	TPn+PPn+P	2+2+2	yes	no	1	2013.2	T+PPn	4+2	no	no	48	+	2	without				no	yse		5			47	+
59	1		yes		Adenocarcinoma	II	21+L858R	GPn	6	no	yes	0	2011.5.4	no		no	no	18.3	+	0	without				no	no		11	+		11
60	0	yes			Adenocarcinoma	T4N2M1	19+ DELIN	no		no	no	0	2013.4	TPn	1	no	no	42	+	0	without				yse	yse		19.3			19.3	+
61	1	yes			Adenocarcinoma	IV	19+del	GPc	4	no	no	0	2011.11.09	TxPn+P+TPn	3+2+2	no	no	23	+	2	without				no	no		20.6			57	+
62	1			yes	Adenocarcinoma	IV	19+del	LPn+TxPn	4+2	no	no	0	2011.11.12	（adriamycin+Pn）+GPn+Tx+NPn	1+2+3+2	no	no	14	+	0	without	/	/		no	no		10.4			52	+
63	1	yes			Adenocarcinoma	TxNxM1	L858R	no	/	no	no	0	2011.12.01	no	/	no	no	41	+	2	without	/	/		no	no		24			24	+
64	1	yes			Adenocarcinoma	T4N3M1IV	19+del	no		no	no	0	2012.4.5	no	/	no	no	11.5		1	without	/	/		no	no		21			43	+
65	1		yes		Adenocarcinoma	IV	19+DEL	TPn	1	no	yes	1	2012.7	no		no	no	27	+	2	without				no	no		30	+		40.5
66	1	yes			Adenocarcinoma	T2N3M1a	21+L858R	no	/	yes	no	0	2013.05.01	no	/	no	no	23	+	2	without	/	/		no	no		29	+		22	+
67	0	yes			Adenocarcinoma	IV	19+del	TPn	6	no	no	0	2010.9	no		no	no	25.5	+	2	without				no	no		4			45
68	1	yes			Adenocarcinoma	IV	19+del	no		no	no	0	2012.12.9	PPn	4	no	yes	40		1	without				no	no		11			48
69	1			yes	Adenocarcinoma	T3N1M1	19+DEL	TPn	1	no	no	1	2013.2.20	TPn	3	no	no	14	+	2	without	/	/		no	no		34			52	+
70	1	yes			Adenocarcinoma	T2N2M1a	L858R	TPn+TxPn	2+4	no	yes	0	2013.11	no	/	no	no	13.4	+	2	without	/	/		no	no		26			32	+
71	0	yes			Adenocarcinoma	IV	19+DEL	no		no	no	1	2013.11	no		no	no	34	+	2	without				no	no		46.4			4	+
72	1	yes			Adenocarcinoma	IV	21+L858R	no		no	no	1	2008.6.28	PPn	6	no	no	1		1	without	/	/		no	no		5.7			17	+
73	1		yes		Adenocarcinoma	T1N3M1	19+DEL	LPn+TxPn+P	1+7+1	no	no	1	2013.03.15	no	/	no	no	16	+	2	without	/	/		no	yse		6.5			23	+
74	1		yes		Adenocarcinoma	N3M1b IV	19+delin	TPn	1	no	no	1	2010.1.1	TPn	2	no	no	40	+	2	without	/	/		no	no		11.4			29
75	0	yes			Adenocarcinoma	T4M3N1	19+ DELIN	TPn	2	no	no	0	2010.4	P	1	no	no	23		1	without				no	yse		29			19
76	1	yes			Adenocarcinoma	T4N0M0	21+L858R	PP	5	yes	yes	1	2013.3.22	no	/	no	no	13	+	2	without	/	/		no	no		33	+		44
77	1			yes	Adenocarcinoma	IV	21+L858R	TPn+PPn	2+4	no	no	1	2012.10,2013.9	NPn	2	no	no	9	+	2	without				no	no		5.5			8	+
78	2	yes			Squamous Carcinoma	II	21+L858R	no		no	no	1	2013.8	no	/	no	no	50	+	2	without	/	/		no	no		3			10.3
79	1	yes			Adenocarcinoma	IV	19+del		/	no	yes	0	2011.8.24	no	/	no	no	25	+	0	without	/	/		no	yse		23			29	+
80	1	yes			Adenocarcinoma	T1N0M0	21+L858R	PPc	1	no	yes	0	2012.11	no		no	no	42.5	+	2	with	Insulin	control		no	no		16			17.3	+
81	0		yes		Adenocarcinoma	IV	19+del	PPc	2	no	no	0	2012.12	no		no	no	22.5	+	0	without				no	no		7			39
82	1			yes	Adenosquamous Carcinoma	T2N2M0	L858R	P+Pn	1	yes	no	0	2012.07	no	/	no	no	31	+	2	without	/	/		no	no		3.5			6.3	+
83	1			yes	Adenocarcinoma	T4N2M1	19+DEL	TxP	1	no	no	1	2013.3	PP	3	no	no	14	+	2	without	/	/		no	yse		18			37
84	1	yes			Adenocarcinoma	T2N2M1a	L858R	T+"P+Pn"+TPn	2+2+1	yes	no	0	2012.10.1	no	/	no	no	14		0	without	/	/		no	no		21	+		44.3
85	1	yes			Adenocarcinoma	T1N0M0	21+L858R	TxPn+PPn+GPn+G	6+2+1+3	no	yes	1	2014.1	no		no	no	9	+	2	without				no	no		20.4	+		16.5
86	1	yes			Adenocarcinoma	T1N0M0	19+DEL	TPn+T	1+1	no	yes	1	2012.4.6	no		no	no	30		1	without	/	/		yse	no		87.3	+		29	+
87	1	yes			Adenocarcinoma	III	19+del			no	no	0	2012.12	no		no	no	26	+	2	without				yse	no		5			35.5
88	1	yes			Adenocarcinoma	IV	19+DEL			no	no	1	2010.5	no		no	no	29	+	2	without				no	no		19	+		24	+
89	1	yes			Adenocarcinoma	T2N2M1	21+L858R			no	no	1	2013.10.17	no		no	no	40	+	2	without				no	no		6			16	+
90	1	yes			Adenocarcinoma	T4N2M1	19+DEL	no	/	no	no	1	2012.1	no	/	no	no	13	+	2	without	/	/		no	no		19.3	+		26	+
91	1	yes			Adenocarcinoma	IV	19+DEL	no		no	yes	1	2013.5.1	PPn	4	no	no	16	+	2	with	Metformin	control		no	yse		14.5			5.6
92	1	yes			Adenocarcinoma	IV	L858R	TPn+PPc	2+1	no	no	0	2011.9	PPc+TxPn	2+2	no	no	52	+	2	without	/	/		no	yse		17.5			21.8
93	1	yes			Adenocarcinoma	IV	19+del	TxPn	4	no	no	0	2012.03.13	no		no	no	17.3		0	with	Metformin	control		no	yse		18	+		40
94	0	yes			Adenocarcinoma	IV	18+719C	TPn	4	yes	no	0	2013.9	TPn+PPn	2+2	no	no	17	+	2	without				no	yse		17			42.5	+
95	0	yes			Adenocarcinoma	T3N0M0	19+del	TPn+PPn	6+2	no	yes	0	2012.9	PPn	2	no	no	18	+	0	without				no	no		17	+		30
96	1	yes			Adenocarcinoma	IV	L858R	TxPn	4	no	no	0	2011.12	no	/	no	no	15	+	2	without	/	/		no	no		16	+		32
97	1	yes			Adenocarcinoma	T2N3M1	21+L858R	no	/	no	no	1	2013.3.28	P	3	no	no	31	+	2	without	Metformin	control		yse	no		17	+		14.7
98	0	yes			Adenocarcinoma	T2N0M1	19+DEL	PPn	3	yes	no	1	2013.2	no		no	no	45	+	2	without				no	yse		16			26
99	1	yes			Adenocarcinoma	T4N2M0 IIIB	21+L858R	TxPn	1	yes	no	1	2012.7	no	/	no	no	7		0	without	/	/		no	yse		27.5			41
100	1	yes			Adenocarcinoma	TxN2M0	19+del	no	/	no	no	0	2013.7.25	no	/	no	no	45	+	2	without	/	/		yse	no		15			13	+
101	1	yes			Adenocarcinoma	IV	19+DEL	TPn+PPn+GPc	3+3+1	no	no	1	2014.01.23	no		no	no	9.1		1	without				yse	yse		14			19	+
102	0		yes		Adenocarcinoma	IV	21+L858R	TPn+PPn	1+1	no	yes	1	2012.10,2013.5	no		no	no	5	+	0	without				no	no		14	+		13.4	+
103	1	yes			Adenocarcinoma	IV	19+delin	GPn	4	no	no	1	2011.11.25	no	/	no	no	2	+	2	without	/	/		no	no		10.8			41
104	0	yes			Squamous Carcinoma	T2N2M0	21+L858R	GPn	4	no	yes	0	2012.11.15	no		no	no	49	+	2	with	Metformin	control		no	no		13.4			20	+
105	1	yes			Adenocarcinoma	IV	19+DEL	TPn	5	no	no	1	2011.02	no		no	no	17		1	without				no	no		1.2			25	+
106	1		yes		Squamous Carcinoma	IV	19+DEL	no		yes	no	1	2012.1.4	no		no	no	8	+	2	without				no	no		1			21	+
107	0	yes			Adenocarcinoma	T3N2M0	19+del	PPc+TPn	1+1	no	yes	0	2014.1	no		no	no	42	+	2	without				no	no		9			18
108	1		yes		Adenocarcinoma	T2N0M0	L858R	no		no	yes	0	2011.1	no	/	no	no	24		1	without	/	/		no	no		7.2			14	+
109	1	yes			Squamous Carcinoma	T2N1M0	21+L858R	TPn+GPn	4+4	yes	no	1	2012.08.01	no		no	no	16.3		1	without				no	no		67			28
110	0	yes			Adenosquamous Carcinoma	IV	L861Q	TxPn+GPn	3+2	yes	no	1	2011.4	T	1	no	no	24	+	2	without				no	no		41.8			30
111	1	yes			Adenocarcinoma	T1N0M0	21+L858R	TxPn	6	no	no	1	2011.12.8	LPc+GPc+TxPc	4+1+1	yes	no	33	+	2	without	/	/		no	no		40.5			22.5	+
112	1	yes			Adenocarcinoma	T4N2M1	19+DEL	LPn+TxPn+GPn	1+4+1	no	no	1	2012.08.20	(P+Bevacizumab)+(P+Bevacizumab+P)+(cetuximab+Bevacizumab)	1+1+1	no	no	18.3		1	without	/	/		no	no		41			16.5	+
113	2	yes			Adenocarcinoma	T3N3M1	21+L858R	no	/	no	no	0	2012.3.1	no	/	no	no	28		1	without	/	/		no	no		37			13	+
114	1	yes			Adenocarcinoma	T2N2M1 IV	19+DEL	LPn	2	no	yes	1	2012.4.9	no	/	no	no	13	+	2	without	/	/		no	yse		27			19	+
115	1		yes		Adenocarcinoma	IV	21+、L858R	LPn+PPn	5+2	yes	no	0	2012.1	no	/	yes	no	30		0	without	/	/		no	no		15.5			35	+
116	1	yes			Adenocarcinoma	IV	19+DEL	LPn	4	no	yes	1	2012.12	PPn	2	yes	no	39		1	without	/	/		no	yse		6			23	+
117	1	yes			Adenocarcinoma	T2N0M1	19+del	TPn+GPn	2+1	no	no	0	2012.12.19	PPn	3	no	no	17	+	0	without	/	/		no	no		4			26.6
118	1	yes			Adenocarcinoma	T2N2M1	21+L858R	no	/	no	no	1	2012.2.19	PPn	2	no	no	41	+	2	without	/	/		no	no		31			22	+
119	1	yes			Adenocarcinoma	TxN1M1	21+L858R	p+Pn	1	no	no	1	2012.11.30	no	/	no	no	18.3		1	without	/	/		no	yse		23.2			20	+
120	1	yes			Adenocarcinoma	T3N2M1	19+del	PPc	1	no	no	0	2011.8.28	PPn	2	no	no	22	+	2	without				no	no		5			37	+
121	0	yes			Adenocarcinoma	T2N0M1	19+delin	no		no	no	1	2014.9	no		no	no	21	+	2	with	？			no	no		11			19.5	+
122	0	yes			Adenocarcinoma	IV	19+DEL	TPn+PPn	1+2	yes	yes	1	2014.7	no		no	no	5		0	without				no	yse		26			41	+
123	0			yes	Adenocarcinoma	T1N0M0	18+719C	TPn+GPn	1+1	no	yes	1	2012.8	no		no	no	22	+	2	without				no	no		26			27	+
124	1	yes			Adenocarcinoma	T1N2M0	19+delin	TxPn	2	no	no	1	2010.3	no	/	no	no	22	+	2	without	/	/		no	yse		5.7			25.8
125	0	yes			Adenocarcinoma	IV	19+DEL	PPn	6	no	no	1	2012.3	P	2	no	no	43	+	2	without				yse	no		3.5			19	+
126	1	yes			Adenocarcinoma	T4N1M0 IIIB	18+G719A、21+L858R	TPn	5	yes	no	1	2012.3.15	E+TPn+GPn+（fluoride+Pn）	1+5+2+2	yes	no	11		0	without	/	/		no	no		4			37
127	1	yes			Adenocarcinoma	T4N0M0	21+L858R	no		no	yes	1	2013.9.5	no		no	no	18	+	2	without				no	no		8.4			22	+
128	0	yes			Adenocarcinoma	IV	21+L858R	no		no	no	1	2014.9	no		no	no	2		1	without				no	no		31			8	+
129	0	yes			Adenocarcinoma	IV	19+DEL	TPn	4	no	no	1	2014.5	PPn	1	no	no	15.8		0	without				no	no		21.8			2	+
130	1		yes		Adenocarcinoma	T3N3M1	21+L858R	TPc+GPc+PPn	1+3+1	yes	no	0	2012.8.1	no	/	no	no	15	+	2	without	/	/		no	no		21.6			35
131	1		yes		Adenocarcinoma	T4N2M1b	21+L858R	TPc	1	no	no	1	2013.6.25	no		no	no	62	+	2	without	/	/		no	yse		28			19	+
132	0	yes			Adenocarcinoma	T4N2M1	19+del	no		no	no	0	2012.9.24	TxPc+DP	2+4	no	no	17	+	2	without	/	/		no	no		4.9			35
133	0	yes			Squamous Carcinoma	III	19+DEL	chemotherapy 6 times		no	no	1	2013.9	no		yes	no	54	+	2	without				no	no		23			17	+
134	1	yes			Adenocarcinoma	IIIb	19+DEL	TPc	2	no	no	1	2013.4.11	no	/	no	no	21	+	2	without				no	no		2			23
135	1		yes		Squamous Carcinoma	IV	19+DEL	no		no	no	1	2012.7	no	/	no	no	22	+	2	without	/	/		no	no		5.6			23
136	1	yes			Adenocarcinoma	T2NxM0	L858R	TPn	2	no	no	0	2009.8+2010.2	no		no	no	6	+	0	without				no	yse		40			33
137	1	yes			Adenocarcinoma	T4N0M1	21+L858R	TPn+T+P	10+1+1	no	no	1	2013.8	no		no	no	30	+	2	with	Insulin	control		no	no		32			30.2
138	1		yes		Adenocarcinoma	T2M2M1	19+del			no	no	0	2013.8.23	no		no	no	23	+	2	without				no	yse		1			22
139	0	yes			Adenocarcinoma	IA	19+del	no		no	yes	0	2014.6	no		no	no	19	+	0	with	Metformin	control		no	yse		5			18
140	1	yes			Adenocarcinoma	T2M3M1	19+DEL	PPn	5	no	no	1	2014.01.28	PPn	1	no	no	11		1	without				no	no		9.8			40
141	1		yes		Adenocarcinoma	T4N3M1	L858R	TPc+GPn	1+5	no	no	0	2013.4.1	no		no	no	29	+	2	without				no	yse		5.6			22
142	1	yes			Adenocarcinoma	T3N2M1	L858R	GPn+TPn+P	1+2+2	yes	yes	0	2011.01.19	no		no	no	45	+	2	without				no	no		11			17
143	1		yes		Adenocarcinoma	T4N2M1	L858R	TxPn+GPn	2+2	no	no	0	2010.3.12	P+TPn+NPn+TxPn	6+2+3+1	no	no	17.5	+	2	without	/	/		no	no		5.5			18	+
144	1	yes			Adenocarcinoma	T2N1M1	19+delin	LPn	2	yes	no	1	2011.08.31	no	/	no	no	41	+	2	without	/	/		no	no		12.4			30	+
145	0	yes			Adenocarcinoma	IIIA	19+DEL	TP	4	no	yes	1	2014.8	no		no	no	1	+	0	without				no	no		13			33	+
146	1	yes			Adenocarcinoma	IV	21+L858R			no	no	1	2011.05.04	TxPn+GPn	2+1	no	no	35.5	+	2	without				no	yse		12.2			13	+
147	0		yes		Adenocarcinoma	IV	19+DEL	TPn	2	no	no	1	2013.1	PPn	1	no	no	53	+	2	without				no	no		21			31
148	1		yes		Adenocarcinoma	T4N3M0	19+DEL	no		no	no	1	2013.8	NPn	1	no	no	27	+	2	without				no	yse		28			19	+
149	0		yes		Adenocarcinoma	I	L861Q	?	5	no	yes	1	2010	no		no	no	29	+	2	without				no	no		11			31
150	1	yes			Adenocarcinoma	T3N3M1a	19+delin	TxPc	1	no	no	1	2013.7.29	no	/	no	no	35	+	2	without	/	/		no	no		5			46.4
151	0	yes			Adenocarcinoma	T4N2M1	19+DEL	no		no	no	1	2014.2	no		no	no	18		1	without				no	no		1.5			18	+
152	1	yes			Adenocarcinoma	IV	19+del	GPn+TxPn	1+3	no	no	0	2008.11.18	no	/	no	no	66	+	2	without	/	/		no	no		8.4			33	+
153	1	yes			Adenocarcinoma	T4N2M0	21+L858R	no		no	no	1	2013.6.13	no		no	no	2	+	0	without				no	no		5.6			30	+
154	1		yes		Adenocarcinoma	T2N1M1	21+L858R			no	no	1	2011.05.06	no		no	no	37	+	2	without				no	yse		5			25	+
155	1		yes		Adenocarcinoma	T4N3M1	19+del	Bevacizumab+PPc	1	no	no	0	2014.3.4	Bevacizumab+PPc	1	no	no	29	+	0	without	/	/		no	no		2.5			13	+
156	1	yes			Adenocarcinoma	T2N1M0	19+del	no	/	no	yes	0	2012.2	no	/	no	no	30	+	2	without	/	/		no	yse		23.2			27	+
157	0	yes			Adenocarcinoma	IV	19+del	NPn	1	no	no	0	2014.7	no		no	no	41	+	2	without				no	no		5			16	+
158	1		yes		Adenocarcinoma	IV	21+L858R	TPn	1	no	no	1	2010.05.11	no		no	no	16		1	without				no	no		11			29	+
159	1		yes		Adenocarcinoma	IV	19+del	TxPn	1	no	no	0	2012.04.19	no		no	no	21	+	2	without				no	yse		26			4	+
160	1		yes		Squamous Carcinoma	T2N3M1	L858R	TPn+T	5+1	no	no	0	2012.02.06	no		no	no	8.3	+	0	without				no	no		26			31
161	1	yes			Adenocarcinoma	T1N2M1	21+L858R	G	1	no	no	1	2014.6	no		no	no	6	+	2	with	Insulin	control		no	yse		5.7			27.5
162	0	yes			Adenocarcinoma	IV	19+delin	TPn	2	no	no	1	2014.5	no		no	no	67	+	2	without				no	no		3.5			14	+
163	1	yes			Adenocarcinoma	T2N1M1	19+DEL	no	/	no	no	1	2012.5.5	no	/	no	no	3	+	0	without	/	/		no	no		4			65	+
164	0		yes		Adenocarcinoma	IV	19+DEL	PPn	1	no	no	1	2012.9	no		no	no	10	+	2	without				no	yse		8.4			20	+
165	1		yes		Adenocarcinoma	IV	19+DEL	TxPn+PPn	2+3	no	no	1	2011.06.10	PPn+TxPn	10+2	yes	no	33	+	2	without				no	no		31			29
166	1	yes			Adenocarcinoma	IV	19+del	TPn	1	no	no	0	2012.5.1	TPn+PPn+LPn	3+3+2	no	no	16.5	+	2	without				no	no		21.8			28
167	2	yes			Adenocarcinoma	T3N2M1	19+DEL	no	/	no	no	1	2011.6.2	no	/	no	no	1	+	0	without				no	no		21.6			19	+
168	1	yes			Adenocarcinoma	T4N3M1	21+L858R	TxPn	1	no	no	0	2013.6.11	no	无	no	no	20	+	2	without	/	/		no	yse		14.4			2.5
169	0			yes	Squamous Carcinoma	III	L858R	TPn	2	no	no	0	2014.1	no		no	no	11.5	+	0	without				no	yse		4.9			3	+
170	1			yes	Adenocarcinoma	T2N0M1	19+DEL	no	/	no	no	1	2011.12.31	TxPn	3	no	no	32	+	2	with	Metformin	control		no	yse		18			19	+
171	1	yes			Adenocarcinoma	IV	L858R	TPn+P	4+2	no	no	0	2013.2	no		no	no	13		0	without	/	/		no	no		2			45	+
172	1			yes	Adenocarcinoma	T1N3M1	21+L858R	TPn+TPc+P+Pn+TxPc+IPn	3+1+4+1+1	no	yes	1	2012.12	no	/	no	no	21	+	2	with	IR/Metformin/Gliclazide	control		no	yse		5.6			28
173	1		yes		Adenocarcinoma	IV	21+L858R	GPn	1	no	no	1	2009.11.28	G+T	1+2	no	no	17	+	2	without				no	no		15.3			21.6
174	1	yes			Adenocarcinoma	IV	19+DEL	no	/	no	yes	1	2010.9	no	/	no	no	19	+	2	without	/	/		no	no		15.2			25.8
175	2	yes			Adenocarcinoma	T2N2M1	19+DEL	no	/	no	no	1	2013.5.16	no	/	no	no	22	+	2	without	/	/		no	no		1			25	+
176	0	yes			Squamous Carcinoma	II	21+L858R	TPn	4	no	no	1	2011.6	GPn+TxPn	6+3	no	no	17	+	2	without				no	no		5			25.2	+
177	0		yes		Adenocarcinoma	IV	19+del	PPn	3	no	no	0	2013.2	TxPn	2	no	no	39	+	2	without				no	no		9.8			25.5
178	1	yes			Adenocarcinoma	IIb	21+L858R	TPn	4	no	yes	1	2013.5.3	no		no	no	31	+	2	without				no	no		5.6			21
179	1	yes			Squamous Carcinoma	T4N3M1a	L861Q	GPn+TPn+PL	2+1+1	no	yes	1	2013.7.18	no		no	no	13	+	2	with	Insulin	control		no	no		11			9.1	+
180	1	yes			Adenocarcinoma	T1N0M0	19+DEL	P+Pn	1	no	yes	1	2012.12.09	no	/	no	no	18	+	2	without	/	/		no	no		5.5			13	+
181	0			yes	Adenocarcinoma	T3N3M0	L858R	TPn+TxPn	6+1	no	yes	0	2014.1	no		no	no	30	+	2	without				no	no		12.4			22	+
182	1	yes			Adenocarcinoma	M1b IV	19+DEL	LPn	1	no	no	1	2012.6.4	GPn	4	no	no	8		0	without	/	/		no	no		9			24	+
183	1			yes	Squamous Carcinoma	T2N1M0	21+L858R	T	1	no	no	0	2012.6.1	no	/	no	no	5		1	without	/	/		no	yse		53.5	+		21.8
184	1	yes			Adenocarcinoma	IV	19+del	TPc	7	no	yes	0	2010.12.23	no		no	no	18	+	2	with	Insulin	control		no	no		29	+		3	+
185	1	yes			Adenocarcinoma	T3N1M0	21+L858R	TPn	1	no	yes	1	2011.8.29	PPc	2	no	no	2	+	2	without				no	no		28.5	+		23	+
186	1			yes	Adenocarcinoma	T4N2M1	21+L858R	TP+TxP+PP	5+7+2	yes	yes	0	2009.4.9	PP	1	yes	no	27	+	2	with	Insulin、Metformin	control		no	no		26	+		40
187	1	yes			Adenocarcinoma	IV期	19+del	no		no	no	0	2012.5.14	no	/	no	no	13.5	+	2	without	/	/		no	no		2.9			5	+
188	1		yes		Adenocarcinoma	IV	L861Q	no		no	no	1	2014.7	no		no	no	26		0	without				no	yse		30.5	+		21
189	1	yes			Squamous Carcinoma	T2N3M0	21+L858R	TxPn+LPn	12+4	yes	no	1	2013.4.16	no	/	no	no	8.7	+	2	without	/	/		no	yse		30	+		48
190	0	yes			Adenocarcinoma	T2N3M0	21+L858R	TPn	5	yes	no	1	2013.3	no		no	no	15		1	without				no	yse		31			20	+
191	0			yes	Adenocarcinoma	T2N2M1	L858R	GPn	4	no	yes	0	2010.9.1	PPn+TPc+TPn	6+1+4	no	no	16.5		0	without				no	no		8			17
192	1	yes			Adenocarcinoma	IV	19+DEL	no		no	no	1	2013.3	no		no	no	33	+	2	without				no	yse		9			15	+
193	0	yes			Adenocarcinoma	T4N3M1	21+L858R	TPn	1	no	no	1	2012.11-2013.3,2013.6	P+TxPn+Tx	3+2+1	no	no	3		1	without				yse	yse		1			7	+
194	1	yes			Adenocarcinoma	T2N0M1	L858R	no		no	no	0	2012.12	no		no	no	29	+	2	without				no	no		42	+		18.5
195	1		yes		Adenocarcinoma	IV	19+DEL	EPc	1	no	no	1	2012.11	no		no	no	31	+	2	without				yse	no		41.5	+		8.3
196	1		yes		Adenocarcinoma	T4N3M1a IV	L861Q	no	/	no	no	1	2011.2.11	no	/	no	no	11	+	2	without	/	/		no	no		1			51	+
197	1	yes			Adenocarcinoma	T4N0M0	19+DEL	no		no	no	1	2013.8.12	no		no	no	35.5	+	2	with	Metformin	control		no	yse		6.3			6
198	1	yes			Adenocarcinoma	T4N2M1b	19+DEL	TxPn+Tx	2+1	no	no	1	2010.12.26	no	/	no	no	35		0	without	/	/		no	yse		12			26	+
199	1	yes			Adenocarcinoma	T2N2M0 IV	L861Q	TPn+GPn	2+1	no	yes	0	2010.8	no	/	no	no	15		0	without	/	/		no	no		23			15	+
200	1	yes			Adenocarcinoma	T2N2M2	21+L858R	no	/	no	no	1	2013.9.18	no	/	no	no	23	+	2	without	/	/		no	no		13.5			10	+
201	1	yes			Adenocarcinoma	IV	21+L858R	no		no	no	1	2013.4.27	no		no	no	20		1	without	/	/		no	no		14			17.5	+
202	0	yes			Adenocarcinoma	IV	19+del	TxPn+Tx+PPn	2+5+2	yes	no	0	2010.12	no		no	no	18		1	without				no	no		12.6	+		17	+
203	0	yes			Adenocarcinoma	IV	19+ DELIN	TPn	1	no	no	0	2012.2	no		no	no	13		1	without				no	no		12.6	+		16.3	+
204	1	yes			Adenocarcinoma	TxNxM0	19+del	GPn	5	no	yes	0	2009.8.18	no	/	no	no	18	+	2	without	/	/		no	no		16	+		8.4
205	1	yes			Adenocarcinoma	T4N1M1a IV	18+G719A	GPn	1	no	yes	0	2011.12.20	no	/	no	no	51	+	2	without	/	/		no	yse		12.5	+		16	+
206	1	yes			Adenocarcinoma	T3N2M1	19+DEL	no	/	no	no	1	2012.8.13	PPc	2	no	no	8	+	2	without	/	/		no	no		18			13	+
207	1	yes			Adenocarcinoma	T1N3M1	19+DEL	no		no	no	1	2013.12	no		no	no	4	+	2	without				no	no		54	+		15	+
208	1		yes		Adenocarcinoma	T1N2MX	21+L858R	TPc	1	no	yes	1	2012.08.31	no		no	no	16.3		1	without				yse	no		14	+		16	+
209	0	yes			Adenocarcinoma	IV	21+L858R	TPn+PPn	4+1	yes	no	1	2012.1	TPn	2	no	no	6		1	without				no	no		13.3	+		14	+
210	1	yes			Adenocarcinoma	T4NxM1a IV	L861Q	TxPn+P	3+1	no	no	0	2010.11.4	no	/	no	no	16.3	+	2	without	/	/		no	no		13	+		24
211	1	yes			Adenocarcinoma	IV	L858R			no	no	0	2011.06.01	no		no	no	19	+	2	without				no	no		16	+		13.5
212	2	yes			Adenocarcinoma	T3M2M1	21+L858R	no	/	no	no	1	2011.6.1	no	/	no	no	8	+	2	without				no	yse		5.5			14	+
213	0	yes			Adenocarcinoma	IV	L858R	?+P	2+1	yes	no	0	2012.7	P	2	no	no	26	+	2	without				no	no		22.5	+		2	+
214	1		yes		Adenocarcinoma	T3N3M1	21+、L858R	P	1	no	no	0	2012.03.13	PPn	2	no	no	32	+	2	without				no	no		18	+		14	+
215	1			yes	Adenocarcinoma	T2N3M0	L861Q	no		no	no	1	2013.1	TPn	3	no	no	67.5	+	2	without				no	no		2			14	+
216	1	yes			Adenocarcinoma	T3N2M1	L861Q	TPc	1	no	no	1	2011.5.1	Bevacizumab	1	yes	no	11	+	2	without				no	no		18.4			9	+
217	1	yes			Adenocarcinoma	T3N2M1	19+DEL	TPc	1	no	no	1	2011.5.1	Bevacizumab	1	yes	no	50	+	2	without				no	no		39	+		13	+
218	1	yes			Adenocarcinoma	T1N2M0	21+L858R	Lpn+NPn+GPn	3+1+1	no	yes	1	2009.8.15	no	/	no	no	23.5	+	2	without	/	/		no	no		46	+		39	+
219	1	yes			Adenocarcinoma	IV	19+DEL	TPn	1	no	yes	1	2011.06.17	no		no	no	57	+	2	without				no	yse		25			13	+
220	1	yes			Adenocarcinoma	T2N2M1	21+L858R	TxP		no	no	1	2013.4	no	/	no	no	31	+	2	without	/	/		no	yse		24	+		13	+
221	1			yes	Adenocarcinoma	T2N1M1	19+DEL	no	/	no	no	1	2013.1	no	/	no	no	33.5		0	without	/	/		no	no		29.5	+		21	+
222	0		yes		Adenocarcinoma	T1N3M1	21+L858R	TPn+P	2+2	no	yes	1	2012.1	no		no	no	5	+	2	without				no	no		18			13	+
223	1	yes			Adenocarcinoma	IV	19+DEL	no		no	no	1	2010.7.25	no		no	no	14	+	2	without	/	/		no	no		53	+		21	+
224	1		yes		Adenocarcinoma	T1N0M0	L861Q			no	yes	0	2013.4	no		no	no	23.5	+	2	without				no	no		8.7			9
225	1	yes			Adenocarcinoma	IV	19+DEL			no	no	1	2011.11，2013.1,2013.4	P	1	no	no	54	+	2	without				no	no		67.3	+		10	+
226	1			yes	Adenocarcinoma	IV	19+DEL	TPc	1	no	no	1	2012.3.28	no		no	no	15		1	without	/	/		no	no		11			32	+
227	1	yes			Adenocarcinoma	T3N0M1	21+L858R	TxPn+TPn	7+1	no	no	0	2014.6	no		no	no	26	+	2	without				no	yse		52			11.5
228	1	yes			Adenocarcinoma	T3N3M1	19+del	TxPn	2	no	no	0	2009.4.25	no	/	no	no	46	+	2	without	/	/		no	no		56.3	+		11	+
229	0	yes			Adenocarcinoma	IV	21+L858R	TxPn+GPn	5+2	no	no	1	2014.6	no		no	no	4		0	without				yse	yse		27			4	+
230	1	yes			Adenocarcinoma	T1N2M1	L861Q	no	/	no	no	0	2008.12.17	GPn	7	no	yes	16	+	2	without	/	/		yse	no		75			6	+
231	0		yes		Adenocarcinoma	T2N2M0	L861Q	PPn	3	no	yes	1	2012.11.23	no		no	no	20	+	2	without				no	no		12.7			10	+
232	1	yes			Adenocarcinoma	TxN2M0	21+L858R	TPn+NPn+TxPn+GPn	5+2+2+1	no	no	1	2010.6.10	P	3	yes	no	13	+	2	with	Insulin	control		no	yse		1			10.1	+
233	0	yes			Adenocarcinoma	TxN0M0	21+L858R	TPn	3	no	yes	0	2013.5	P+PPn	1+1	no	no	13	+	2	without				yse	no		43			10	+
234	0		yes		Squamous Carcinoma	T4N2M0	L861Q	TxPn+LPn+TPn	5+3+1	yes	no	0	2010.6 Gefitinib；2010-12-31 erlotinib	no	/	no	no	35	+	2	without	/	/		no	no		98			24	+
235	0			yes	Adenocarcinoma	IV	19+DEL	P	1	no	no	1	2012.8	P+PPc+TPc+TxPn+NPn	2+1+3+2+1	no	no	25.2	+	2	without				no	no		12	+		8	+
236	1	yes			Adenocarcinoma	IV	19+DEL	TxPn	1	no	no	1	2013.02	TxPn	1	no	no	41	+	2	without				yse	no		13			23	+
237	0		yes		Squamous Carcinoma	IV	19+DEL	no		no	no	1	2012.5	no		no	no	21	+	2	without				no	no		1			27	+
238	1		yes		Adenocarcinoma	T3N2M1a IV	21+L858R	GPn+TPn+NPn	1+1+2	no	no	1	2012.06.21	no		no	no	5.5		0	without				no	no		25.2	+		4	+
239	1	yes			Adenocarcinoma	T4N3M1a	L861Q	LPn+NPn	5+1	no	no	1	2011.1	N	1	no	no	17		1	without	/	/		no	yse		22.5	+		13	+
240	1		yes		Adenocarcinoma	IV	19+DEL	GPc+GPn	3+1	no	no	1	2010.7	PPn	2	yes	no	23	+	2	without	/	/		no	no		29	+		40
241	0	yes			Adenocarcinoma	IV	21+L858R	TPn+Tx	8+1	yes	no	1	2014.9	no		no	no	15		1	without				no	yse		26.5	+		40
242	1	yes			Adenocarcinoma	T2T2M1	19+del	no	/	no	no	0	2013.1.1	no		no	no	32	+	2	without	/	/		no	no		21.7	+		41	+
243	2	yes			Adenocarcinoma	T3N3M1	L861Q	no	/	no	no	1	2012.11.22	no	/	no	no	56	+	2	without	/	/		no	no		31.5			35.5	+
244	1	yes			Adenocarcinoma	IV	19+DEL	T	4	no	no	1	2009.12	no		no	no	35	+	2	without				yse	no		18.4			17	+
245	1	yes			Adenocarcinoma	T2NxM0	19+del	TPn	2	no	no	0	2007.4.17	no	/	no	yes	32	+	2	without	/	/		yse	no		33	+		15
246	1	yes			Adenocarcinoma	T3N2M1a	21+L858R	no	/	no	no	0	2012.08.07	P/Bevacizumab+Tx	1+1	no	no	14	+	2	without	/	/		yse	yse		33	+		32	+
247	1	yes			Adenocarcinoma	III	19+del	no		no	no	0	2013.8	no		no	no	19	+	2	without				no	no		9			54
248	1		yes		Adenocarcinoma	T1N2M1	21+L858R	TxPn	6	no	yes	1	2013.03.10	no	/	no	no	18	+	2	with	Repaglinide/IR/Glimepiride	control		no	no		29	+		26
249	0	yes			Adenocarcinoma	T1bN2M0	19+DEL	Pn	1	no	yes	1	2013.9	Pn	2	no	no	29	+	2	without				no	no		28			35
250	1	yes			Adenocarcinoma	N3M1a IV	19+del	GPn	2	yes	no	0	2010.1	no	/	yes	no	22	+	2	without	/	/		no	no		12			33	+
251	0	yes			Adenocarcinoma	T1N2M1	19+DEL	TPn	1	no	no	1	2013.11	TPn	3	no	no	47	+	2	without				no	no		27	+		31
252	1	yes			Adenocarcinoma	T3N1M0	L861Q	no		no	no	1	2012.8.8	no		no	no	20	+	2	without				no	no		27	+		17	+
253	1	yes			Adenocarcinoma	T4N3M1	21+L858R	TxPC	1	no	no	0	2013.7.15	no	/	no	no	7	+	0	without	/			no	no		13			35
254	0		yes		Adenocarcinoma	IV	19+DEL	TPn+PPn	2+1	no	no	1	2012.5-2012.7,2012,12-2013.5	PPn+PPc	1+2	no	no	5	+	2	without				no	no		13			5
255	1	yes			Adenocarcinoma	T2N1M1	21+L858R	no	/	no	no	1	2013.9.17	no	/	no	no	25	+	2	without	/	/		no	no		8.2	+		29	+
256	0		yes		Adenosquamous Carcinoma	I	19+DEL	TPn	4	no	yes	1	2011.4	no		no	no	53	+	2	without				no	no		22			27	+
257	1		yes		Adenocarcinoma	III	L858R	no		no	no	0	2013.9.1	no		no	no	40	+	2	without				no	yse		18			32
258	1	yes			Adenocarcinoma	IV	19+DEL	TPn	1	no	no	1	2009.01.04	no		no	no	4	+	2	without				yse	no		21	+		15.8
259	1	yes			Adenocarcinoma	T1N2M1	19+DEL	LPn	2	no	no	1	2013.3	no	/	no	no	28	+	2	without	/	/		no	no		17			20	+
260	1	yes			Adenocarcinoma	T1N0M1	21+L858R	no	/	no	no	1	2013.11	no	/	no	no	13	+	0	without	/	/		no	no		21	+		25.5	+
261	1		yes		Adenocarcinoma	T3N2M1	L861Q	TPn	4	no	no	1	2011.10.24	no	/	no	no	24	+	2	without				no	no		8			49	+
262	1	yes			Adenocarcinoma	T2N1M0	19+del	no	/	no	no	0	2012.5.5	PPc	1	no	no	20	+	2	without	/	/		no	no		8			18	+
263	2	yes			Adenocarcinoma	T3N3M1	L861Q	TPc	2	no	no	0	2012.2.7	no	/	no	no	20	+	2	without	/	/		yse	no		18	+		29	+
264	1			yes	Adenocarcinoma	T1N0M0	19+DEL	GPn	1	no	yes	1	2013.3.16	no		no	no	3	+	2	without	/	/		no	no		17	+		11.5	+
265	0	yes			Adenocarcinoma	T4N0Mx	L861Q	GPc	6	no	no	0	2013.8	P+PPc	2+3	no	no	38		0	without				no	yse		4			14	+
266	1	yes			Adenocarcinoma	IIIa	21+L858R	GPc+GPn	5+2	yes	no	1	2011.5.15	PPn+（fluoride+Pc）	1+2	yes	no	23	+	2	without	/	/		no	no		17	+		23	+
267	1	yes			Adenocarcinoma	T2N2M0	L861Q	TPn+TxPn	1+1	yes	no	0	2010.8.20	no	/	no	no	33	+	2	with	Insulin	control		yse	no		1			23	+
268	0		yes		Adenocarcinoma	IV	21+L858R	TxPn+GPn	2+2	no	no	1	2014.8	no		no	no	9	+	0	without				no	yse		12			15
269	1			yes	Adenocarcinoma	T2N2M0	19+del	TxPc	4	yes	no	0	2013.4.4	no		yes	no	10		0	without	/	/		no	yse		16	+		17
270	1	yes			Adenocarcinoma	T2N0M0	21+L858R	LPn	4	no	yes	0	2013.12	no	/	no	no	10	+	2	without	/	/		no	no		2			18	+
271	0		yes		Adenocarcinoma	T4N3M1	19+DEL	TPn	2	no	no	1	2014.2	PPn	2	no	no	24		1	without				no	no		11			28
272	1		yes		Squamous Carcinoma	IV	21+L858R	TPn+GPn	8+2	no	yes	0	2012.10.27	no		no	no	10.1	+	0	without				no	yse		14	+		40	+
273	0			yes	Squamous Carcinoma	T4N2M1	L861Q	TPn	6	yes	no	0	2013.5	no		no	no	9	+	2	without				no	no		13	+		22	+
274	0		yes		Adenocarcinoma	T2N2M0	L861Q	GPn+TPn	4+6	no	no	0	2012.11	PPn	1	no	no	18.5	+	2	without				no	no		4			18	+
275	0	yes			Adenocarcinoma	II	19+ DELIN	GPn+NPn	2+4	yes	no	0	2012.12	no		no	no	22	+	2	without				no	no		11	+		17	+
276	0	yes			Adenocarcinoma	IV	19+DEL	TPn+NPn	3+1	no	no	1	2014.7	no		no	no	26	+	2	without				no	no		11	+		16.5	+
277	0		yes		Squamous Carcinoma	T4N2M0	19+del	GPn+TPn	2+4	yes	no	0	2013.1	no		no	no	27		1	without				no	no		11	+		15	+
278	1	yes			Adenocarcinoma	T2N1M0	19+DEL	TPn	6	yes	yes	1	2012.11	no		no	no	25.5	+	0	without				no	yse		9	+		32	+
279	1	yes			Adenocarcinoma	T4N3M0 IIIB	L861Q	no	/	no	no	1	2011.8.31	P	1	no	no	33	+	2	without	/	/		no	no		9	+		37
